# Supplementary material for: Characterizing and utilizing oxygen-dependent promoters for efficient dynamic metabolic engineering
Source: Metab Eng. 2023 May;77:199–207. doi: 10.1016/j.ymben.2023.04.006 (PMC10208419; doi:10.1016/j.ymben.2023.04.006)
Supplement: Multimedia component 2 [file mmc2.xlsx]

## Sheet: read me
Supplementary Data 1
Characterizing and utilizing oxygen-dependent promoters for efficient dynamic metabolic engineering
Julian Wichmann1, Gerrich Behrendt1, Simon Boecker1, and Steffen Klamt1,*
1) Analysis and Redesign of Biological Networks, Max Planck Institute for Dynamics of Complex Technical Systems, Sandtorstr. 1, 39106 Magdeburg, Germany
*) Corresponding author: klamt@mpi-magdeburg.mpg.de
Tables with all primers, plasmids and relevant information on their construction, as well as E. coli strains analyzed in this work.
For direct access to GenBank files, please refer to Edmond repository: https://doi.org/10.17617/3.D7BQXN
sheet "primers" contains a list of all primers used in this work
sheet "lvl0" contains a list of all acceptors and genetic modules described in this work with instructions for constructions and reference if applicable
sheet "lvl1" contains all constructed level 1 expression vectors
sheet "lvl2" contains all constructed level 2 expression vectors
sheet "Analyzed E. coli strains" contains characteristics of all E. coli strains analyzed in this work

## Sheet: primers
Name	Sequence
Primer 128	ggaGAAGACgcAAAAatggcttcagaaaatatgacgccgcagg
Primer 129	ggaGAAGACgcatcttccaggtaagggtgcttatattccagattaccgt
Primer 130	ggaGAAGACgcagatcgcgacgttaaacgcgtggg
Primer 131	ggaGAAGACgctttcatttccgccagcagttttttgaacaggt
Primer 132	ggaGAAGACgcgaaaacctggaccgacaaaggcgttcaatg
Primer 133	ggaGAAGACgcTTTAtcttcttcagacagttcatccatacccaggatggc
Primer 134	ggaGAAGACgataaactggtggtagcgcgtgctcg
Primer 135	ggaGAAGACgcTTCGttacatcgcttttttggtcaactcgataacgcg
Primer 390	ggaGAAGACgcAAAAgacgtcttgcagtcttaaggggactggag
Primer 198	ggaGAAGACgcTTCGttaaagttttttggctttttccacagcttcttcgatggaacc
m017	ggtggtgaagactacgaaCTCGGTACCAAATTCCAGAAAAGAGGCCTCCCGAAAGGGGGGCCTTTTTTCGTTTTGGTCCaaccatgtcttcaccacc
m018	ggtggtgaagacatggttGGACCAAAACGAAAAAAGGCCCCCCTTTCGGGAGGCCTCTTTTCTGGAATTTGGTACCGAGttcgtagtcttcaccacc
Primer 29	GGTCTCaCAGGatGTCTTCCGCGTTGGCCGATTCATTAATGCAGC
Primer 32	GGTCTCaGAGTatGTCTTCTCAGGGCGCGTCAGCGG
m071	agtgACAATTTTCGAAAAAACCCGCTTCGGCGGGTTTTTTTATAGCTAAAA
m072	cctgTTTTAGCTATAAAAAAACCCGCCGAAGCGGGTTTTTTCGAAAATTGT
m075	CAGGtttacactttatgcttccggctcgtataatgtgtggaa
m076	GAGTttccacacattatacgagccggaagcataaagtgtaaa
m077	actcAGCTGTCACCGGATGTGCTTTCCGGTCTGATGAGTCCGTGAGGACGAAACAGCCTCTACAAATAATTTTGTTTAA
m078	ttttTTAAACAAAATTATTTGTAGAGGCTGTTTCGTCCTCACGGACTCATCAGACCGGAAAGCACATCCGGTGACAGCT
m079	CAGGctcttgatcgttatcaaatcccaatactgtgttagagagtataatgcccttaaa
m080	GAGTtttaagggcattatactctctaacacagtattgggatttgataacgatcaagag
m081	CAGGCTCTTGATCGTTATCAAATCCCATCGGGTTACTAGATTGTATAATGCCCTTAAA
m082	GAGTTTTAAGGGCATTATACAATCTAGTAACCCGATGGGATTTGATAACGATCAAGAG
m083	CAGGCTCTTGATCGTTATCAAATCCCATATTGTAACATCTCCGTATAATGCCCTTAAA
m084	GAGTTTTAAGGGCATTATACGGAGATGTTACAATATGGGATTTGATAACGATCAAGAG
m085	CAGGAGGTAAATTTGaTGTACATCAAATGGTACCCCTTGCTGAATCGTTAAGGTAGGCGGTA
m086	GAGTTACCGCCTACCTTAACGATTCAGCAAGGGGTACCATTTGATGTACAtCAAATTTACCT
m087	CAGGataaaggtgaatttgatttacatcaataagcggggttgctgaatcgttaaggtaggcggta
m088	GAGTtaccgcctaccttaacgattcagcaaccccgcttattgatgtaaatcaaattcacctttat
m089	CAGGgctttttactttgagctacatcaaaaaaagctcaaacatccttgatgcaaagcactatatatagactttaaaatgcgtcccaaccca
m090	GAGTtgggttgggacgcattttaaagtctatatatagtgctttgcatcaaggatgtttgagctttttttgatgtagctcaaagtaaaaagc
m091	CAGGTTTGATTTACATCAATTACGGCTAGCTCAGTCCTAGGTATTATGCTAGCTA
m092	GAGTTAGCTAGCATAATACCTAGGACTGAGCTAGCCGTAATTGATGTAAATCAAA
m093	CAGGaagcttacaggacgctggggttaaaagtatttgagttttgatgtggattaagttttaagaggcaataaagattataataagtgctg
m094	GAGTcagcacttattataatctttattgcctcttaaaacttaatccacatcaaaactcaaatacttttaaccccagcgtcctgtaagctt
m095	ggaGAAGACaaCAGGacccgcataagttgatgtaaaaca
m096	ggaGAAGACaaGAGTaaaaccattgttgcttgagtgt
m097	ggaGAAGACaaCAGGacccgcataagttTatgtaaaaAaataaaatccatttgcgac
m098	CAGGtgtgtggtttttattgatttaaatcaaagattcaagggtgtttgaggagtatatatacactcaagcaacaatggtttt
m099	GAGTaaaaccattgttgcttgagtgtatatatactcctcaaacacccttgaatctttgatttaaatcaataaaaaccacaca
m100	CAGGtttgcaaaaatttgatttggatcacgtaatcagtacccagaagtgagtaatcttgcttacg
m101	GAGTcgtaagcaagattactcacttctgggtactgattacgtgatccaaatcaaatttttgcaaa
m102	CAGGgaaggttgcgcctacactaagcatagttgttgatgaatttttcaatatcgccatagctttc
m103	GAGTgaaagctatggcgatattgaaaaattcatcaacaactatgcttagtgtaggcgcaaccttc
m104	ggaGAAGACaaCAGGattgccactcttcttgatcaaataacc
m105	ggaGAAGACaaGAGTcggctgtcatcctaaccattttaaca
m106	CAGGtatttaaacacgagtcctttgcacttgcttactttatcgataaatcctacttttttaatgc
m107	GAGTgcattaaaaaagtaggatttatcgataaagtaagcaagtgcaaaggactcgtgtttaaata
m108	AAAAattaaagaggagaaa
m109	CATTtttctcctctttaat
m112	AAAAaaagaggagaaa
m113	CATTtttctcctcttt
m114	ggaGAAGACataATGggtaccCTGCGTCATACCT
m115	ggagaagacatttcgttaGGTTTTGCTGGTAACATCAACCTGA
m132	TTTTtttaagggcattatactctctaacacagtattgggatttgataacgatcaagag
m133	TTTTTTTAAGGGCATTATACAATCTAGTAACCCGATGGGATTTGATAACGATCAAGAG
m134	TTTTTTTAAGGGCATTATACGGAGATGTTACAATATGGGATTTGATAACGATCAAGAG
m135	TTTTTACCGCCTACCTTAACGATTCAGCAAGGGGTACCATTTGATGTACAtCAAATTTACCT
m136	TTTTTAGCTAGCATAATACCTAGGACTGAGCTAGCCGTAATTGATGTAAATCAAA
m139	ggaGAAGACatGcgcaccaccgaacagaccaac
m140	ggaGAAGACatgcgCgtgtaggtaaaaccgtaaacatgatgg
Primer 1015	ggaGAAGACggTTTTaaaaccattgttgcttgagtgt

## Sheet: lvl0
Plasmid name	ori	Description	Assembly	Literature source for the sequence
pUC19-dBsaI-dlacZa	ColE1	pUC19 without any BsaI recognition sites and the lacZalpha transcription unit removed, used as an acceptor for SmaI blunt cloning insertions of lacZalpha transcription unit with different BsaI and BbsI overhangs to create level 0 acceptors		Behrendt, G., Frohwitter, J., Vlachonikolou, M., Klamt, S., Bettenbrock, K., 2022. Zymo-Parts: A Golden Gate Modular Cloning Toolbox for Heterologous Gene Expression in Zymomonas mobilis. ACS Synth. Biol. 11, 3855–3864. https://doi.org/10.1021/acssynbio.2c00428; Norrander, Jan, Tomas Kempe, and Joachim Messing. 1983. “Construction of Improved M13 Vectors Using Oligodeoxynucleotide-Directed Mutage…
pUC19-dBsaI-dSmaI	ColE1	pUC19 without any BsaI recognition sites and SmaI recognition sites, used as template to amplify lacZalpha for SmaI blunt cloning insertions of lacZalpha transcription unit with different BsaI and BbsI overhangs to create level 0 acceptors
pZP001	ColE1	Level 0 position 001 acceptor for regulation plus promoters plus 5'UTR		Behrendt, G., Frohwitter, J., Vlachonikolou, M., Klamt, S., Bettenbrock, K., 2022. Zymo-Parts: A Golden Gate Modular Cloning Toolbox for Heterologous Gene Expression in Zymomonas mobilis. ACS Synth. Biol. 11, 3855–3864. https://doi.org/10.1021/acssynbio.2c00428
pZP002v2_rbs	ColE1	Level 0 position 002v2 acceptor for rbs
pZP003v2_goi	ColE1	Level 0 position 003v2 acceptor for goi
pZP004	ColE1	Level 0 position 004 acceptor for
pZP005	ColE1	Level 0 position 005 acceptor for 3'UTR plus terminator
pZP006	ColE1	Level 0 position 006 acceptor for promoter plus 5'UTR
pZP007	ColE1	Level 0 position 007 acceptor for rbs and goi
pZP011	ColE1	Level 0 position 011 acceptor for 5'UTR
pZP062_ATPase_Ecoli_lvl-0_pos_007	ColE1	Level 0 module encoding all Fo and F1 subunits of the ATPase from E. coli	Primer 128+Primer 129 (Templ. E. coli K-12 MG1655 genomic DNA, Atemp. 65 °C, 4000 bp), Primer 130+Primer 131 (Templ. E. coli K-12 MG1655 genomic DNA, Atemp. 65 °C, 106 bp), Primer 132+Primer 133 (Templ. E. coli K-12 MG1655 genomic DNA, Atemp. 65 °C, 1746 bp), Primer 134+Primer 135 (Templ. E. coli K-12 MG1655 genomic DNA, Atemp. 65 °C, 675 bp), BbsI Cut Ligation in pZP007
pZP124_EGFP_in_003v2	ColE1	Level 0 position 3v2 module with the gene egfp		Behrendt, G., Frohwitter, J., Vlachonikolou, M., Klamt, S., Bettenbrock, K., 2022. Zymo-Parts: A Golden Gate Modular Cloning Toolbox for Heterologous Gene Expression in Zymomonas mobilis. ACS Synth. Biol. 11, 3855–3864. https://doi.org/10.1021/acssynbio.2c00428
pZP125_mCherry_in_003v2	ColE1	Level 0 position 3v2 module with the gene mcherry		Behrendt, G., Frohwitter, J., Vlachonikolou, M., Klamt, S., Bettenbrock, K., 2022. Zymo-Parts: A Golden Gate Modular Cloning Toolbox for Heterologous Gene Expression in Zymomonas mobilis. ACS Synth. Biol. 11, 3855–3864. https://doi.org/10.1021/acssynbio.2c00428; Yang, Y.; Shen, W.; Huang, J.; Li, R.; Xiao, Y.; Wei, H.; Chou, Y.-C.; Zhang, M.; Himmel, M. E.; Chen, S.; Yi, L.; Ma, L.; Yang, S. Pred…
pZP161_atpAGD_all_rbs_pos_007	ColE1	Level 0 module encoding cytosolic F1 subunit of the ATPase from E. coli and its native RBSs	Primer 390+Primer 198 (Templ. pZP062, Atemp. 65 °C, 3900 bp) BbsI Cut Ligation in pZP007
pZP289-terminator-of-soxR-in-004	ColE1	Level 0 position 4 module with the terminator sequence of soxR		Behrendt, G., Frohwitter, J., Vlachonikolou, M., Klamt, S., Bettenbrock, K., 2022. Zymo-Parts: A Golden Gate Modular Cloning Toolbox for Heterologous Gene Expression in Zymomonas mobilis. ACS Synth. Biol. 11, 3855–3864. https://doi.org/10.1021/acssynbio.2c00428; Yang, Y.; Shen, W.; Huang, J.; Li, R.; Xiao, Y.; Wei, H.; Chou, Y.-C.; Zhang, M.; Himmel, M. E.; Chen, S.; Yi, L.; Ma, L.; Yang, S. Pred…
pZP333_L3S2P21_in_004	ColE1	Artificial strong terminator for E. coli, recombination resistant, unidirectional	Anneal primers m017+m018, BbsI Cut Ligation in pZP004	Chen et al., 2013: Characterization of 582 natural and synthetic terminators and quantification of their design constraints, Nature Methods.
pZP758_promoter	ColE1	Level 0 acceptor for promoter	Primer 29+GB-Primer 32 (Templ. pUC19-dBsaI-dSmaI, Atemp. 65 °C, 593 bp), Cut Ligation in pUC19-dBsaI-dlacZa with SmaI
pZP759_rplmT_in_005	ColE1	Terminator ECK120015170 from E. coli rplM-rpsI, recombination resistant	Anneal Primer m071 + Primer m072, BbsI Cut Ligation in pZP005	Chen et al., 2013: Characterization of 582 natural and synthetic terminators and quantification of their design constraints, Nature Methods.
pZP761_lacUV5_in_758	ColE1	LacUV5 promoter	Anneal Primer m075 + m076, BbsI Cut Ligation in pZP758	Yang, Y., Shen, W., Huang, J., Li, R., Xiao, Y., Wei, H., Chou, Y.-C., Zhang, M., Himmel, M.E., Chen, S., Yi, L., Ma, L., Yang, S., 2019. Prediction and characterization of promoters and ribosomal binding sites of Zymomonas mobilis in system biology era. Biotechnol. Biofuels 12, 52. https://doi.org/10.1186/s13068-019-1399-6
pZP762_riboJ_in_011	ColE1	Ribozyme 'riboJ'	Anneal Primer m077 + m078, BbsI Cut Ligation in pZP011	Moser, F., Espah Borujeni, A., Ghodasara, A.N., Cameron, E., Park, Y., Voigt, C.A., 2018. Dynamic control of endogenous metabolism with combinatorial logic circuits. Mol. Syst. Biol. 14, 1–18. https://doi.org/10.15252/msb.20188605
pZP830_nar-strong_in_758	ColE1	Promoter 'nar-strong'	Anneal m079+m080, BbsI Cut Ligation in pZP758	Hwang, H.J., Lee, S.Y., Lee, P.C., 2018. Engineering and application of synthetic nar promoter for fine-tuning the expression of metabolic pathway genes in Escherichia coli. Biotechnol. Biofuels 11, 1–13. https://doi.org/10.1186/s13068-018-1104-1
pZP831_nar-medium_in_758	ColE1	Promoter 'nar-medium'	Anneal m081+m082, BbsI Cut Ligation in pZP758
pZP832_nar-weak_in_758	ColE1	Promoter 'nar-weak'	Anneal m083+m084, BbsI Cut Ligation in pZP758
pZP833_nirB_in_758	ColE1	Promoter 'nirB'	Anneal m085+m086, BbsI Cut Ligation in pZP758	Oxer, M.D., Bentley, C.M., Doyle, J.G., Peakman, T.C., Charles, I.G., Makoff, A.J., 1991. High level heterologous expression in E. coli using the anaerobically-activated nirB promoter. Nucleic Acids Res. 19, 2889–2892. https://doi.org/10.1093/nar/19.11.2889
pZP834_nirB-WT_in_758	ColE1	Wild type promoter or nirB gene	Anneal m087+m088, BbsI Cut Ligation in pZP758
pZP835_nrdDG_in_758	ColE1	Promoter 'nrdDG'	Anneal m089+m090, BbsI Cut Ligation in pZP758	Roca, I., Ballana, E., Panosa, A., Torrents, E., Gibert, I., 2008. Fumarate and nitrate reduction (FNR) dependent activation of the Escherichia coli anaerobic ribonucleotide reductase nrdDG promoter. Int. Microbiol. 11, 49–56. https://doi.org/10.2436/20.1501.01.44
pZP836_fnrF8_in_758	ColE1	Promoter 'fnrF8'	Anneal m091+m092, BbsI Cut Ligation in pZP758	Lou, C., Stanton, B., Chen, Y.J., Munsky, B., Voigt, C.A., 2012. Ribozyme-based insulator parts buffer synthetic circuits from genetic context. Nat. Biotechnol. 30, 1137–1142. https://doi.org/10.1038/nbt.2401; Moser, F., Espah Borujeni, A., Ghodasara, A.N., Cameron, E., Park, Y., Voigt, C.A., 2018. Dynamic control of endogenous metabolism with combinatorial logic circuits. Mol. Syst. Biol. 14, 1–…
pZP837_Vhb_in_758	ColE1	Promoter 'Vhb'	Anneal m093+m094, BbsI Cut Ligation in pZP758	Mehrer, C.R., Incha, M.R., Politz, M.C., Pfleger, B.F., 2018. Anaerobic production of medium-chain fatty alcohols via a β-reduction pathway. Metab. Eng. 48, 63–71. https://doi.org/10.1016/j.ymben.2018.05.011
pZP838_YfiD_in_758	ColE1	Promoter 'Yfid'	m095+m096 (Templ. E.c. gen. DNA, Atemp. 65 °C, 130 bp), BbsI Cut Ligation in pZP758	Green, J., Baldwin, M.L., Richardson, J., 1998. Downregulation of Escherichia coli yfiD expression by FNR occupying a site at -93.5 involves the AR1-containing face of FNR. Mol. Microbiol. 29, 1113–1123. https://doi.org/10.1046/j.1365-2958.1998.01002.x; Marshall, F.A., Messenger, S.L., Wyborn, N.R., Guest, J.R., Wing, H., Busby, S.J.W., Green, J., 2001. A novel promoter architecture for microaero…
pZP839_YfiD-m_in_758	ColE1	Promoter 'Yfid-m'	m097+m096 (Templ. E.c. gen. DNA, Atemp. 65 °C, 130 bp), BbsI Cut Ligation in pZP758
pZP840_YfiD-P1_in_758	ColE1	Promoter 'Yfid-P1' from E. coli	Anneal m098+m099, BbsI Cut Ligation in pZP758
pZP841_adhE-P2_in_758	ColE1	Promoter 'adhE-P2' from E. coli	Anneal m100+m101, BbsI Cut Ligation in pZP758	Wei, X.X., Shi, Z.Y., Yuan, M.Q., Chen, G.Q., 2009. Effect of anaerobic promoters on the microaerobic production of polyhydroxybutyrate (PHB) in recombinant Escherichia coli. Appl. Microbiol. Biotechnol. 82, 703–712. https://doi.org/10.1007/s00253-008-1816-4
pZP842_ldhA_in_758	ColE1	Promoter 'ldhA' from E. coli	Anneal m102+m103, BbsI Cut Ligation in pZP758
pZP843_arcA_P7-1_in_758	ColE1	Promoter 'arcA' from E. coli	m104+m105 (Templ. E.c. gen. DNA, Atemp. 65 °C, 434 bp)
pZP844_gadB_in_758	ColE1	Promoter 'gadB' from E. coli	Anneal m106+m107, BbsI Cut Ligation in pZP758
pZP845_RBS-B0030_in_002v2	ColE1	Strong artificial RBS	Anneal m108+m109, BbsI Cut Ligation in pZP002v2	http://parts.igem.org/Part:BBa_B0030
pZP847_RBS-B0034_in_002v2	ColE1	Strong artificial RBS	Anneal m112+m113, BbsI Cut Ligation in pZP002v2	http://parts.igem.org/wiki/index.php/Part:BBa_B0034
pZP848_CrLOV1_in_003v2	ColE1	Encodes the LOV1 gene from Chlamydomonas reinhardtii, codon-optimized for E. coli	m114 + m115 (Templ. pET24(+)-KpnI-CrLOV1_Str, Atemp. 65 °C, 350 bp), BbsI Cut Ligation in pZP003v2	Mukherjee, A., Weyant, K.B., Agrawal, U., Walker, J., Cann, I.K.O., Schroeder, C.M., 2015. Engineering and characterization of new LOV-based fluorescent proteins from chlamydomonas reinhardtii and vaucheria frigida. ACS Synth. Biol. 4, 371–377. https://doi.org/10.1021/sb500237x
pZP1028_nar-strong_in_006	ColE1	Promoter 'nar-strong'	Anneal m079 + m132, BbsI Cut Ligation in pZP006	Hwang, H.J., Lee, S.Y., Lee, P.C., 2018. Engineering and application of synthetic nar promoter for fine-tuning the expression of metabolic pathway genes in Escherichia coli. Biotechnol. Biofuels 11, 1–13. https://doi.org/10.1186/s13068-018-1104-1
pZP1029_nar-medium_in_006	ColE1	Promoter 'nar-medium'	Anneal m081 + m133, BbsI Cut Ligation in pZP006
pZP1030_nar-weak_in_006	ColE1	Promoter 'nar-weak'	Anneal m083 + m134, BbsI Cut Ligation in pZP006
pZP1031_nirB_in_006	ColE1	Promoter 'nirB'	Anneal m085 + m135, BbsI Cut Ligation in pZP006	Oxer, M.D., Bentley, C.M., Doyle, J.G., Peakman, T.C., Charles, I.G., Makoff, A.J., 1991. High level heterologous expression in E. coli using the anaerobically-activated nirB promoter. Nucleic Acids Res. 19, 2889–2892. https://doi.org/10.1093/nar/19.11.2889
pZP1032_fnrF8_in_006	ColE1	Promoter 'fnrF8'	Anneal m091 + m136, BbsI Cut Ligation in pZP006	Lou, C., Stanton, B., Chen, Y.J., Munsky, B., Voigt, C.A., 2012. Ribozyme-based insulator parts buffer synthetic circuits from genetic context. Nat. Biotechnol. 30, 1137–1142. https://doi.org/10.1038/nbt.2401; Moser, F., Espah Borujeni, A., Ghodasara, A.N., Cameron, E., Park, Y., Voigt, C.A., 2018. Dynamic control of endogenous metabolism with combinatorial logic circuits. Mol. Syst. Biol. 14, 1–…
pZP1108_atpAGD-G152R_all_rbs_pos_007	ColE1	Level 0 module encoding an inactive cytosolic F1 subunit of the ATPase from E. coli and ist native RBSs	Primer 390+m139 (Templ. pZP062, Atemp. 65 °C, 2995 bp) m140+Primer 198 (Templ. pZP062, Atemp. 65 °C, 956 bp) BbsI CutLig	Lee, R.S.F., Pagan, J., Wilke-Mounts, S., Senior, A.E., 1991. Characterization of Escherichia coli ATP synthase beta-subunit mutations using a chromosomal delection strain. Biochemistry 30, 6842–6847.
pZP1251-lvl0-PyfiD-m-pos006	ColE1	Promoter 'yfiD-m'	Primer m097 + Primer 1015 (Templ. pZP964 , Atemp. 60 °C, 159 bp) BpiI CutLig pZP006	Green, J., Baldwin, M.L., Richardson, J., 1998. Downregulation of Escherichia coli yfiD expression by FNR occupying a site at -93.5 involves the AR1-containing face of FNR. Mol. Microbiol. 29, 1113–1123. https://doi.org/10.1046/j.1365-2958.1998.01002.x; Marshall, F.A., Messenger, S.L., Wyborn, N.R., Guest, J.R., Wing, H., Busby, S.J.W., Green, J., 2001. A novel promoter architecture for microaero…

## Sheet: lvl1
Plasmid name	ori	Description	Assembly	Literature source for the sequence
pGB-MPI-038-CloDF13_ori-SpecR			Circularize Primer 535 + Primer 536 (Templ. pPS40 , Atemp. 60 °C, 1900 bp) with BsaI	Sattayawat, P., Sofian Yunus, I., Jones, P.R., 2020. Bioderivatization as a concept for renewable production of chemicals that are toxic or poorly soluble in the liquid phase. Proc. Natl. Acad. Sci. U. S. A. 117, 1404–1413. https://doi.org/10.1073/pnas.1914069117
pZP014_lvl1_pos2	ColE1	Level 1 postion 2 acceptor, plasmid with kanamycin resistance cassette		Behrendt, G., Frohwitter, J., Vlachonikolou, M., Klamt, S., Bettenbrock, K., 2022. Zymo-Parts: A Golden Gate Modular Cut Ligation oning Toolbox for Heterologous Gene Expression in Zymomonas mobilis. ACS Synth. Biol. 11, 3855–3864. https://doi.org/10.1021/acssynbio.2c00428
pZP020_lvl1_pos1rev	ColE1	Level 1 postion 1 reverse acceptor, plasmid with kanamycin resistance cassette		Behrendt, G., Frohwitter, J., Vlachonikolou, M., Klamt, S., Bettenbrock, K., 2022. Zymo-Parts: A Golden Gate Modular Cut Ligation oning Toolbox for Heterologous Gene Expression in Zymomonas mobilis. ACS Synth. Biol. 11, 3855–3864. https://doi.org/10.1021/acssynbio.2c00428
pZP409_ColE1_GG_bb_KanR_SmaI	ColE1		Primer m034+m035 (Templ. pUC19-dBsaI-dSmaI, 899 bp);Primer m036+m037 (Templ. pZP001, 1256 bp), BsaI Cut Ligation
pZP410_lvl1-pos1-ColE1-KanR	ColE1		Primer 36+37 (Templ. pUC19-dBsaI-dSmaI, 609 bp), SmaI Cut Ligation in 409
pZP418_RK2_GG_bb_SpecR_SmaI	RK2		Primer m040+m041 (templ. pGB-MPI-038, 1907 bp), Primer m034+m039 (templ. pSB58.6, 2625 bp), BsaI Cut Ligation	Boecker, S., Slaviero, G., Schramm, T., Szymanski, W., Steuer, R., Link, H., Klamt, S., 2021b. Deciphering the physiological response of Escherichia coli under high ATP demand. Mol. Syst. Biol. 17. https://doi.org/10.15252/msb.202110504
pZP419_lvl1-pos1-RK2-SpecR	RK2	Level 1 position 1 acceptor, with spectinomycin resistance cassette	Primer 36+37 (Templ. pUC19-dBsaI-dSmaI, 609 bp), SmaI Cut Ligation in pZP418
pZP874_lvl1-nar-strong-CrLOV1	ColE1	Expression constructs to test promoter strength with CrLOV1	pZP410 + 759 + 830 + 762 + 847 + 848 + 333 BsaI Cut Ligation
pZP875_lvl1-nar-medium-CrLOV1	ColE1		pZP410 + 759 + 831 + 762 + 847 + 848 + 333 BsaI Cut Ligation
pZP876_lvl1-nar-weak-CrLOV1	ColE1		pZP410 + 759 + 832 + 762 + 847 + 848 + 333 BsaI Cut Ligation
pZP877_lvl1-nirB-CrLOV1	ColE1		pZP410 + 759 + 833 + 762 + 847 + 848 + 333 BsaI Cut Ligation
pZP878_lvl1-nirB-WT-CrLOV1	ColE1		pZP410 + 759 + 834 + 762 + 847 + 848 + 333 BsaI Cut Ligation
pZP879_lvl1-nrdDG-CrLOV1	ColE1		pZP410 + 759 + 835 + 762 + 847 + 848 + 333 BsaI Cut Ligation
pZP880_lvl1-fnrF8-CrLOV1	ColE1		pZP410 + 759 + 836 + 762 + 847 + 848 + 333 BsaI Cut Ligation
pZP881_lvl1-Vhb-CrLOV1	ColE1		pZP410 + 759 + 837 + 762 + 847 + 848 + 333 BsaI Cut Ligation
pZP882_lvl1-YfiD-CrLOV1	ColE1		pZP410 + 759 + 838 + 762 + 847 + 848 + 333 BsaI Cut Ligation
pZP883_lvl1-YfiD-m-CrLOV1	ColE1		pZP410 + 759 + 839 + 762 + 847 + 848 + 333 BsaI Cut Ligation
pZP884_lvl1-YfiD-P1-CrLOV1	ColE1		pZP410 + 759 + 840 + 762 + 847 + 848 + 333 BsaI Cut Ligation
pZP885_lvl1-adhE-P2-CrLOV1	ColE1		pZP410 + 759 + 841 + 762 + 847 + 848 + 333 BsaI Cut Ligation
pZP886_lvl1-ldhA-CrLOV1	ColE1		pZP410 + 759 + 842 + 762 + 847 + 848 + 333 BsaI Cut Ligation
pZP887_lvl1-arcA_P7-1-CrLOV1	ColE1		pZP410 + 759 + 843 + 762 + 847 + 848 + 333 BsaI Cut Ligation
pZP888_lvl1-gadB-CrLOV1	ColE1		pZP410 + 759 + 844 + 762 + 847 + 848 + 333 BsaI Cut Ligation
pZP905-lvl1-pos1rev-anaerobicPromoter-nar-strong-egfp	ColE1	Level 1 position 1 reverse modules to build level 2 expression constructs to test promoter strength with eGFP	pZP020 + pZP759 + pZP830 + pZP762 + pZP847 + pZP124 + pZP333 BsaI Cut Ligation
pZP906-lvl1-pos1rev-anaerobicPromoter-nar-medium-egfp	ColE1		pZP020 + pZP759 + pZP831 + pZP762 + pZP847 + pZP124 + pZP333 BsaI Cut Ligation
pZP907-lvl1-pos1rev-anaerobicPromoter-nar-weak-egfp	ColE1		pZP020 + pZP759 + pZP832 + pZP762 + pZP847 + pZP124 + pZP333 BsaI Cut Ligation
pZP908-lvl1-pos1rev-anaerobicPromoter-nirB-egfp	ColE1		pZP020 + pZP759 + pZP833 + pZP762 + pZP847 + pZP124 + pZP333 BsaI Cut Ligation
pZP909-lvl1-pos1rev-anaerobicPromoter-nirB-WT-egfp	ColE1		pZP020 + pZP759 + pZP834 + pZP762 + pZP847 + pZP124 + pZP333 BsaI Cut Ligation
pZP910-lvl1-pos1rev-anaerobicPromoter-nrdDG-egfp	ColE1		pZP020 + pZP759 + pZP835 + pZP762 + pZP847 + pZP124 + pZP333 BsaI Cut Ligation
pZP911-lvl1-pos1rev-anaerobicPromoter-fnrF8-egfp	ColE1		pZP020 + pZP759 + pZP836 + pZP762 + pZP847 + pZP124 + pZP333 BsaI Cut Ligation
pZP912-lvl1-pos1rev-anaerobicPromoter-Vhb-egfp	ColE1		pZP020 + pZP759 + pZP837 + pZP762 + pZP847 + pZP124 + pZP333 BsaI Cut Ligation
pZP913-lvl1-pos1rev-anaerobicPromoter-YfiD-egfp	ColE1		pZP020 + pZP759 + pZP838 + pZP762 + pZP847 + pZP124 + pZP333 BsaI Cut Ligation
pZP914-lvl1-pos1rev-anaerobicPromoter-YfiD-m-egfp	ColE1		pZP020 + pZP759 + pZP839 + pZP762 + pZP847 + pZP124 + pZP333 BsaI Cut Ligation
pZP915-lvl1-pos1rev-anaerobicPromoter-YfiD-P1-egfp	ColE1		pZP020 + pZP759 + pZP840 + pZP762 + pZP847 + pZP124 + pZP333 BsaI Cut Ligation
pZP916-lvl1-pos1rev-anaerobicPromoter-adhE-P2-egfp	ColE1		pZP020 + pZP759 + pZP841 + pZP762 + pZP847 + pZP124 + pZP333 BsaI Cut Ligation
pZP917-lvl1-pos1rev-anaerobicPromoter-ldhA-egfp	ColE1		pZP020 + pZP759 + pZP842 + pZP762 + pZP847 + pZP124 + pZP333 BsaI Cut Ligation
pZP918-lvl1-pos1rev-anaerobicPromoter-arcA_P7-1-egfp	ColE1		pZP020 + pZP759 + pZP843 + pZP762 + pZP847 + pZP124 + pZP333 BsaI Cut Ligation
pZP919-lvl1-pos1rev-anaerobicPromoter-gadB-egfp	ColE1		pZP020 + pZP759 + pZP844 + pZP762 + pZP847 + pZP124 + pZP333 BsaI Cut Ligation
pZP920-lvl1-pos2-PlacUV5-RBS-B0030-mcherry-TsoxR	ColE1	Level 1 position 2 module for constitutive mCherry expression	pZP014 + pZP326 + pZP845 + pZP125 + pZP289 BsaI Cut Ligation
pZP938-lvl1-pos1rev-PlacUV5-egfp	ColE1	Level 1 position 1 reverse module for constitutive eGFP expression	pZP020 + pZP759 + pZP761 + pZP762 + pZP847 + pZP124 + pZP333 BsaI Cut Ligation
pZP1033_nar-strong-atpAGD_RK2	RK2	Expression constructs to drive oxygen-dependent expression of cytosolic F1 subunit of the ATPase from E. coli	pZP419 + 759 + 1028 + 161 + 333 BsaI Cut Ligation
pZP1034_nar-medium-atpAGD_RK2	RK2		pZP419 + 759 + 1029 + 161 + 333 BsaI Cut Ligation
pZP1035_nar-weak-atpAGD_RK2	RK2		pZP419 + 759 + 1030 + 161 + 333 BsaI Cut Ligation
pZP1036_nirB-m-atpAGD_RK2	RK2		pZP419 + 759 + 1031 + 161 + 333 BsaI Cut Ligation
pZP1037_fnrF8-atpAGD_RK2	RK2		pZP419 + 759 + 1032 + 161 + 333 BsaI Cut Ligation
pZP1114_fnrF8-atpAGD-G152R_RK2	RK2		pZP419 + 759 + 1032 + 1108 + 333 BsaI Cut Ligation
pZP1252_PyfiD-m-atpAGD_RK2	RK2		pZP419 + pZP759 + pZP1251 + pZP161 + pZP333 BsaI CutLig

## Sheet: lvl2
Plasmid name	ori	Description	Assembly	Literature source for the sequence
pGB-MPI-028_p15A_GG_bb_SpecR_SmaI	15A		Circularize Primer 397+Primer 398 (Templ. pEZ15A-Dual, Atemp. 60 °C, ~ 1800 bp) BsaI Cut Ligation	Yang, Y., Shen, W., Huang, J., Li, R., Xiao, Y., Wei, H., Chou, Y.-C., Zhang, M., Himmel, M.E., Chen, S., Yi, L., Ma, L., Yang, S., 2019. Prediction and characterization of promoters and ribosomal binding sites of Zymomonas mobilis in system biology era. Biotechnol. Biofuels 12, 52. https://doi.org/10.1186/s13068-019-1399-6
pZP334_lvl2-pos1_15A_ori-SpecR	15A	Level 2 position 1 acceptor, with spectinomycin resistance cassette	Primer 74+75 (Templ. pUC19-dBsaI-dSmaI, Atemp 65 °C, 609 bp) in pGB-MPI-028 with SmaI Cut Ligation
pZP921-lvl2-pos1-15A_ori-SpecR-anaerobicPromoter-nar-strong-egfp-PlacUV5-RBS-B0030-mcherry-TsoxR	15A	Level 2 position 1 expression constructs to test promoter strength with eGFP	pZP334 + pZP920 + pZP035 + pZP905 BbsI Cut Ligation
pZP922-lvl2-pos1-15A_ori-SpecR-anaerobicPromoter-nar-medium-egfp-PlacUV5-RBS-B0030-mcherry-TsoxR	15A		pZP334 + pZP920 + pZP035 + pZP906 BbsI Cut Ligation
pZP923-lvl2-pos1-15A_ori-SpecR-anaerobicPromoter-nar-weak-egfp-PlacUV5-RBS-B0030-mcherry-TsoxR	15A		pZP334 + pZP920 + pZP035 + pZP907 BbsI Cut Ligation
pZP924-lvl2-pos1-15A_ori-SpecR-anaerobicPromoter-nirB-egfp-PlacUV5-RBS-B0030-mcherry-TsoxR	15A		pZP334 + pZP920 + pZP035 + pZP908 BbsI Cut Ligation
pZP925-lvl2-pos1-15A_ori-SpecR-anaerobicPromoter-nirB-WT-egfp-PlacUV5-RBS-B0030-mcherry-TsoxR	15A		pZP334 + pZP920 + pZP035 + pZP909 BbsI Cut Ligation
pZP926-lvl2-pos1-15A_ori-SpecR-anaerobicPromoter-nrdDG-egfp-PlacUV5-RBS-B0030-mcherry-TsoxR	15A		pZP334 + pZP920 + pZP035 + pZP910 BbsI Cut Ligation
pZP927-lvl2-pos1-15A_ori-SpecR-anaerobicPromoter-fnrF8-egfp-PlacUV5-RBS-B0030-mcherry-TsoxR	15A		pZP334 + pZP920 + pZP035 + pZP911 BbsI Cut Ligation
pZP928-lvl2-pos1-15A_ori-SpecR-anaerobicPromoter-Vhb-egfp-PlacUV5-RBS-B0030-mcherry-TsoxR	15A		pZP334 + pZP920 + pZP035 + pZP912 BbsI Cut Ligation
pZP929-lvl2-pos1-15A_ori-SpecR-anaerobicPromoter-YfiD-egfp-PlacUV5-RBS-B0030-mcherry-TsoxR	15A		pZP334 + pZP920 + pZP035 + pZP913 BbsI Cut Ligation
pZP930-lvl2-pos1-15A_ori-SpecR-anaerobicPromoter-YfiD-m-egfp-PlacUV5-RBS-B0030-mcherry-TsoxR	15A		pZP334 + pZP920 + pZP035 + pZP914 BbsI Cut Ligation
pZP931-lvl2-pos1-15A_ori-SpecR-anaerobicPromoter-YfiD-P1-egfp-PlacUV5-RBS-B0030-mcherry-TsoxR	15A		pZP334 + pZP920 + pZP035 + pZP915 BbsI Cut Ligation
pZP932-lvl2-pos1-15A_ori-SpecR-anaerobicPromoter-adhE-P2-egfp-PlacUV5-RBS-B0030-mcherry-TsoxR	15A		pZP334 + pZP920 + pZP035 + pZP916 BbsI Cut Ligation
pZP933-lvl2-pos1-15A_ori-SpecR-anaerobicPromoter-ldhA-egfp-PlacUV5-RBS-B0030-mcherry-TsoxR	15A		pZP334 + pZP920 + pZP035 + pZP917 BbsI Cut Ligation
pZP934-lvl2-pos1-15A_ori-SpecR-anaerobicPromoter-arcA_P7-1-egfp-PlacUV5-RBS-B0030-mcherry-TsoxR	15A		pZP334 + pZP920 + pZP035 + pZP918 BbsI Cut Ligation
pZP935-lvl2-pos1-15A_ori-SpecR-anaerobicPromoter-gadB-egfp-PlacUV5-RBS-B0030-mcherry-TsoxR	15A		pZP334 + pZP920 + pZP035 + pZP919 BbsI Cut Ligation
pZP936-lvl2-pos1-15A_ori-SpecR-dummy-PlacUV5-RBS-B0030-mcherry-TsoxR	15A	Level 2 position 1 negative control expression construct	pZP334 + pZP920 + pZP035 + pZP027 BbsI Cut Ligation

## Sheet: Analyzed E. coli strains
Strain name	Parental strain	Transformed vectors	References
nar-strong-LOV	E. coli K-12 MG1655	pZP874	This work
nar-medium-LOV	E. coli K-12 MG1655	pZP875	This work
nar-weak-LOV	E. coli K-12 MG1655	pZP876	This work
nirB-m-LOV	E. coli K-12 MG1655	pZP877	This work
nirB-WT-LOV	E. coli K-12 MG1655	pZP878	This work
nrdDG-LOV	E. coli K-12 MG1655	pZP879	This work
fnrF8-LOV	E. coli K-12 MG1655	pZP880	This work
Vhb-LOV	E. coli K-12 MG1655	pZP881	This work
yfiD-WT-LOV	E. coli K-12 MG1655	pZP882	This work
yfiD-m-LOV	E. coli K-12 MG1655	pZP883	This work
yfiD-P1-LOV	E. coli K-12 MG1655	pZP884	This work
adhE-LOV	E. coli K-12 MG1655	pZP885	This work
ldhA-LOV	E. coli K-12 MG1655	pZP886	This work
arcA-LOV	E. coli K-12 MG1655	pZP887	This work
gadB-LOV	E. coli K-12 MG1655	pZP888	This work
nar-strong-GFP	E. coli K-12 MG1655	pZP921	This work
nar-medium-GFP	E. coli K-12 MG1655	pZP922	This work
nar-weak-GFP	E. coli K-12 MG1655	pZP923	This work
nirB-m-GFP	E. coli K-12 MG1655	pZP924	This work
nirB-WT-GFP	E. coli K-12 MG1655	pZP925	This work
nrdDG-GFP	E. coli K-12 MG1655	pZP926	This work
fnrF8-GFP	E. coli K-12 MG1655	pZP927	This work
Vhb-GFP	E. coli K-12 MG1655	pZP928	This work
yfiD-WT-GFP	E. coli K-12 MG1655	pZP929	This work
yfiD-m-GFP	E. coli K-12 MG1655	pZP930	This work
yfiD-P1-GFP	E. coli K-12 MG1655	pZP931	This work
adhE-GFP	E. coli K-12 MG1655	pZP932	This work
ldhA-GFP	E. coli K-12 MG1655	pZP933	This work
arcAGFP	E. coli K-12 MG1655	pZP934	This work
gadB-GFP	E. coli K-12 MG1655	pZP935	This work
EV	E. coli K-12 MG1655	pZP419	This work
nar-strong-atpAGD	E. coli K-12 MG1655	pZP1033	This work
nar-medium-atpAGD	E. coli K-12 MG1655	pZP1034	This work
nar-weak-atpAGD	E. coli K-12 MG1655	pZP1035	This work
nirB-m-atpAGD	E. coli K-12 MG1655	pZP1036	This work
fnrF8-atpAGD	E. coli K-12 MG1655	pZP1037	This work
fnrF8-atpAGD*	E. coli K-12 MG1655	pZP1114	This work
ydiD-m-atpAGD	E. coli K-12 MG1655	pZP1252	This work
KBM10111	E. coli K-12 MG1655 ΔackA-pta ΔadhE::cat	-	Hädicke, O., Bettenbrock, K., Klamt, S., 2015. Enforced ATP futile cycling increases specific productivity and yield of anaerobic lactate production in Escherichia coli. Biotechnol. Bioeng. 112, 2195–2199. https://doi.org/10.1002/bit.25623
KBM/nirB-m	E. coli K-12 MG1655 ΔackA-pta ΔadhE::cat	pZP1036	This work
